# Supplementary material for: Complete chloroplast genome comparisons for Pityopsis (Asteraceae)
Source: PLoS One. 2020 Dec 28;15(12):e0241391. doi: 10.1371/journal.pone.0241391 (PMC7769439; doi:10.1371/journal.pone.0241391)
Supplement: S3 Table — Below diagonal is pairwise percent identity between chloroplast genomes calculated from a Mauve multiple sequence alignment. Above diagonal is pairwise percent identity between the short nuclear ribosomal region of the same species, calculated from a MUSCLE multiple sequence alignment. (XLSX) [file pone.0241391.s003.xlsx]

## Sheet: Sheet3
S3 Table. Pairwise alignment comparison of 12 Pityopsis species and varieties. Below diagonal is pairwise percent identity between chloroplast genomes calculated from a Mauve multiple sequence alignment. Above diagonal is pairwise percent identity between the short nuclear ribosomal region of the same species, calculated from a MUSCLE multiple sequence alignment.
	1	2	3	4	5	6	7	8	9	10	11	12	13
Helianthus annuus		77.72	77.73	77.66	77.69	77.75	77.69	77.74	77.72	77.69	77.76	77.73	77.62
P. aspera var. adenolepis	87.4		99.83	99.44	98.77	98.66	99.83	99.84	98.65	99.71	99.36	98.67	99.33
P. aspera var. aspera	87.47	99.65		99.33	98.66	98.56	99.72	99.9	98.53	99.72	99.23	98.55	99.21
P. falcata	87.41	99.56	99.66		98.78	98.71	99.44	99.36	98.71	99.28	99.17	98.73	99.49
P. flexuosa	87.49	99.61	99.7	99.62		99.11	98.76	98.71	99.12	98.65	98.94	99.15	98.76
P. graminifolia var. aequilifolia	87.53	99.73	99.86	99.75	99.76		98.64	98.57	99.74	98.48	99.12	99.72	98.65
P. graminifolia var. graminifolia	87.4	99.62	99.66	99.62	99.65	99.79		99.75	98.61	99.67	99.34	98.63	99.39
P. graminifolia var. latifolia	87.52	99.67	99.97	99.65	99.72	99.86	99.69		98.57	99.7	99.27	98.59	99.25
P. graminifolia var. tenuifolia	87.44	99.54	99.86	99.55	99.6	99.74	99.77	99.86		98.47	99.11	99.77	98.64
P. graminifolia var. tracyi	87.45	99.65	99.68	99.61	99.63	99.75	99.83	99.66	99.77		99.19	98.49	99.16
P. oligantha	87.51	99.75	99.77	99.73	99.77	99.86	99.72	99.78	99.66	99.78		99.13	99.06
P. pinifolia	87.51	99.6	99.72	99.63	99.86	99.77	99.68	99.72	99.65	99.67	99.75		98.62
P. ruthii	87.5	99.66	99.72	99.66	99.69	99.8	99.65	99.71	99.61	99.71	99.8	99.7
